# Supplementary material for: Electrochemical Investigations of Double Perovskite M2NiMnO6 (Where M = Eu, Gd, Tb) for High-Performance Oxygen Evolution Reaction
Source: Nanomaterials (Basel). 2023 Dec 4;13(23):3076. doi: 10.3390/nano13233076 (PMC10707741; doi:10.3390/nano13233076)
Supplement: Supplementary file 1 [file nanomaterials-13-03076-s001.zip]

Archive with 1 entries (1 files):
- nanomaterials-2751593-supplementary.pdf
